# Supplementary material for: Proportional Nodal Burden as a Marker of Recurrence Risk in Non-Metastatic Colorectal Adenocarcinoma: The Prognostic Role of Lymph Node Ratio
Source: J Clin Med. 2026 Jul 22;15(14):5743. doi: 10.3390/jcm15145743 (PMC13412955; doi:10.3390/jcm15145743)
Supplement: Supplementary file 1 [file jcm-15-05743-s001.zip › Table S1.xlsx]

## Sheet: Sayfa1
Supplementary Table S1. Missing data summary for variables with incomplete or subgroup-restricted availability
Available by LNR group is shown as LNR 0; LNR 0.01–0.20; LNR >0.20.
Variable	Eligible population	Eligible N	Available n	Available %	Missing n	Missing %	Not applicable	Available by LNR group	Analysis / handling note
Tumor budding	All analytic cohort patients	274	215	0.784672	59	0.215328	0	131/159; 58/76; 26/39	Analyzed only when reported in the final pathology report.
CRM distance	Rectal cancer cases	115	99	0.86087	16	0.13913	159 colon cases	69/73; 15/24; 15/18	Restricted to rectal cancer cases with documented circumferential resection margin measurement.
MMR/MSI status	All analytic cohort patients	274	161	0.587591	113	0.412409	0	101/159; 45/76; 15/39	Analyzed only in patients with documented routine immunohistochemical testing.
Tumor regression grade (TRG)	Neoadjuvant-treated patients	103	103	1	0	0	171 non-neoadjuvant-treated patients	67/67; 21/21; 15/15	Restricted to patients who received neoadjuvant therapy and had post-treatment pathological assessment.
Pathological complete response (pCR)	Neoadjuvant-treated patients	103	103	1	0	0	171 non-neoadjuvant-treated patients	67/67; 21/21; 15/15	Restricted to patients who received neoadjuvant therapy and had post-treatment pathological assessment.
Adjuvant chemotherapy completion	Adjuvant chemotherapy-treated patients	210	153	0.728571	57	0.271429	64 patients without adjuvant chemotherapy	77/111; 55/66; 21/33	Analyzed only among patients who received adjuvant chemotherapy and had documented completion status.
