# Supplementary material for: Proportional Nodal Burden as a Marker of Recurrence Risk in Non-Metastatic Colorectal Adenocarcinoma: The Prognostic Role of Lymph Node Ratio
Source: J Clin Med. 2026 Jul 22;15(14):5743. doi: 10.3390/jcm15145743 (PMC13412955; doi:10.3390/jcm15145743)
Supplement: Supplementary file 1 [file jcm-15-05743-s001.zip › Table S2.xlsx]

## Sheet: Sayfa1
Model performance comparison for adjusted nodal models
Model discrimination and fit statistics for baseline, LNR, N-stage, and LODDS adjusted Cox models
Endpoint	Model	C-index	AIC	LR statistic vs baseline model	p value
OS	Baseline clinical-pathological model	0.719	590.45	Reference	Reference
OS	Baseline + LNR category	0.733	592.02	2.43	0.296
OS	Baseline + N stage	0.753	586.57	7.89	0.019
OS	Baseline + LODDS	0.718	592.44	0.01	0.914
DFS	Baseline clinical-pathological model	0.767	864.57	Reference	Reference
DFS	Baseline + LNR category	0.814	835.75	32.82	<0.001
DFS	Baseline + N stage	0.821	827.05	41.52	<0.001
DFS	Baseline + LODDS	0.791	851.2	15.37	<0.001
Notes
The baseline clinical-pathological model included age, ECOG performance status, resection margin status, pT4 disease, lymphovascular invasion, perineural invasion, and lymph node yield.
N stage, LNR, and LODDS were evaluated in separate adjusted models because of collinearity among nodal metrics.
AIC, Akaike information criterion; LR, likelihood ratio; OS, overall survival; DFS, disease-free survival; LNR, lymph node ratio; LODDS, log odds of positive lymph nodes.
Interpretation: higher C-index indicates better discrimination; lower AIC indicates better model fit; likelihood-ratio statistics compare each nodal model with the baseline clinical-pathological model.
